# Supplementary material for: Diet quality indexes for use during pregnancy: a scoping review
Source: Nutr Rev. 2023 Oct 27;82(11):1622–30. doi: 10.1093/nutrit/nuad138 (PMC11464799; doi:10.1093/nutrit/nuad138)
Supplement: nuad138_Supplementary_Data [file nuad138_supplementary_data.zip]

Archive with 3 entries (2 files):
- nuad138_Supplementary_Data/
- nuad138_Supplementary_Data/Table 1.pdf
- nuad138_Supplementary_Data/Table 2.pdf
